# Supplementary material for: Transcriptome Analysis of Ice Plant Growth-Promoting Endophytic Bacterium Halomonas sp. Strain MC1 to Identify the Genes Involved in Salt Tolerance
Source: Microorganisms. 2020 Jan 9;8(1):88. doi: 10.3390/microorganisms8010088 (PMC7022971; doi:10.3390/microorganisms8010088)
Supplement: Supplementary file 1 [file microorganisms-08-00088-s001.zip]

Archive with 1 entries (1 files):
- Table S1.docx
